# Supplementary material for: [(2-Pyrid­yl)methanol-κ2 N,O]bis­(thio­cyanato-κN)manganese(II)
Source: Acta Crystallogr Sect E Struct Rep Online. 2010 Sep 4;66(Pt 10):m1203. doi: 10.1107/S1600536810034483 (PMC2983231; doi:10.1107/S1600536810034483)
Supplement: Supplementary file 2 [file e-66-m1203-Isup2.hkl]

# 
# h,k,l, Fc-squared, Fo-squared, sigma(Fo-squared) and status flag 
# 
data_I
_shelx_title ' 100522d in  Pbcn' 
_shelx_refln_list_code          4 
_shelx_F_calc_maximum      258.47 
_exptl_crystal_F_000       796.00 
_reflns_d_resolution_high  0.8403 
 
loop_ 
 _symmetry_equiv_pos_as_xyz 
 'x, y, z' 
 '-x+1/2, -y+1/2, z+1/2' 
 'x+1/2, -y+1/2, -z' 
 '-x, y, -z+1/2' 
 '-x, -y, -z' 
 'x-1/2, y-1/2, -z-1/2' 
 '-x-1/2, y-1/2, z' 
 'x, -y, z-1/2' 
 
_cell_length_a    11.4759 
_cell_length_b     8.3980 
_cell_length_c    17.9451 
_cell_angle_alpha  90.000 
_cell_angle_beta   90.000 
_cell_angle_gamma  90.000 
 
_shelx_F_squared_multiplier     1.000 
 
loop_ 
 _refln_index_h 
 _refln_index_k 
 _refln_index_l 
 _refln_F_squared_calc 
 _refln_F_squared_meas 
 _refln_F_squared_sigma 
 _refln_observed_status 
   2   0   0      111.21      110.12      5.70 o 
   4   0   0      576.41      509.17     16.73 o 
   6   0   0     9224.85     8835.68    135.29 o 
   8   0   0     1011.33      910.66     33.30 o 
  10   0   0      163.29      170.81     21.76 o 
  12   0   0      226.66      264.47     19.85 o 
   1   1   0      323.60      384.62     27.52 o 
   3   1   0     6247.97     6154.37    438.53 o 
   5   1   0      134.21      159.28      9.98 o 
   7   1   0      154.25      440.88     38.43 o 
   9   1   0       92.84      143.14     36.12 o 
  11   1   0      330.54      393.72     41.55 o 
  13   1   0        0.23      188.82     37.74 o 
   0   2   0    25848.89    25600.08    200.21 o 
   2   2   0     2138.04     2193.02     87.12 o 
   4   2   0     2450.98     2231.39     63.88 o 
   6   2   0     8142.20     8141.68    165.20 o 
   8   2   0      395.31      371.76     57.97 o 
  10   2   0      138.12      195.16     30.53 o 
  12   2   0      254.93      329.44     64.24 o 
   1   3   0      333.81      307.78      8.14 o 
   3   3   0       22.54       19.04      8.88 o 
   5   3   0     9929.61     9838.98    153.32 o 
   7   3   0      219.12      473.46     34.83 o 
   9   3   0      104.07      140.46     24.68 o 
  11   3   0      784.59      864.02     65.53 o 
  13   3   0        0.50       17.82     15.50 o 
   0   4   0        0.88       -3.70      4.22 o 
   2   4   0       38.93       61.80      7.51 o 
   4   4   0        1.16      138.38     12.88 o 
   6   4   0       89.40       99.63     10.15 o 
   8   4   0      605.51      728.69    112.25 o 
  10   4   0       74.18       57.87     14.17 o 
  12   4   0       72.46      105.45     18.17 o 
   1   5   0     7740.23     7845.83     55.98 o 
   3   5   0     1037.59     1044.70     25.83 o 
   5   5   0     2711.21     2737.34    116.85 o 
   7   5   0      151.00      149.90     18.22 o 
   9   5   0      332.23      290.55     26.42 o 
  11   5   0      248.99      379.10     64.72 o 
   0   6   0        0.75       -8.53      7.81 o 
   2   6   0      194.40      197.42     10.05 o 
   4   6   0       32.61      108.70     11.66 o 
   6   6   0      236.78      192.61     12.32 o 
   8   6   0      162.60      183.21     28.55 o 
  10   6   0      144.26      195.06     49.18 o 
   1   7   0      843.69      838.77     20.33 o 
   3   7   0      419.48      400.63     18.52 o 
   5   7   0      103.49      104.82     13.64 o 
   7   7   0      462.88      413.76     17.82 o 
   9   7   0      120.29      133.87     35.45 o 
   0   8   0      278.76      306.02     27.23 o 
   2   8   0       14.20       -2.05      9.85 o 
   4   8   0       62.61       69.52     18.92 o 
   6   8   0      175.08      211.02     32.90 o 
   8   8   0        0.14       10.38     12.60 o 
   1   9   0       21.82       15.23     12.75 o 
   3   9   0      251.25      241.56     20.71 o 
   5   9   0       13.86       21.98     18.87 o 
   1   1   1    14003.76    14292.89     75.42 o 
   2   1   1     1809.95     1940.38     29.61 o 
   3   1   1    18106.90    18350.46    167.63 o 
   4   1   1     5832.51     5911.27    102.65 o 
   5   1   1      871.69      792.73     21.77 o 
   6   1   1      746.40      674.79     10.72 o 
   7   1   1     3070.01     2937.30     28.03 o 
   8   1   1        1.02        4.38      5.70 o 
   9   1   1      312.77      311.45     22.12 o 
  10   1   1       17.18       28.85      6.54 o 
  11   1   1      349.75      334.08     18.50 o 
  12   1   1      134.57      161.80     10.63 o 
  13   1   1      262.02      288.55     14.29 o 
   0   2   1    16144.83    16092.41    109.87 o 
   1   2   1       45.28       45.14      1.87 o 
   2   2   1     2065.05     2185.13     17.36 o 
   3   2   1       88.04      106.79      8.55 o 
   4   2   1     2567.64     2603.58     67.67 o 
   5   2   1       57.40       57.36      3.40 o 
   6   2   1       71.54      336.48     29.42 o 
   7   2   1      547.53      484.24     15.66 o 
   8   2   1      658.54      692.85     47.65 o 
   9   2   1      655.44      643.44     37.49 o 
  10   2   1      523.18      431.62     14.44 o 
  11   2   1       57.73       91.09     10.73 o 
  12   2   1      192.43      232.57     16.96 o 
  13   2   1       13.11        6.54      9.37 o 
   1   3   1       88.69       89.70      2.53 o 
   2   3   1      112.27       99.38      3.24 o 
   3   3   1      262.29      222.16     11.16 o 
   4   3   1       26.14       69.48      7.17 o 
   5   3   1     1021.10     1020.96     70.13 o 
   6   3   1      144.23      172.08     13.03 o 
   7   3   1     2822.22     2626.69     68.73 o 
   8   3   1        5.40       10.83      4.32 o 
   9   3   1      129.83      141.74     13.11 o 
  10   3   1      374.99      341.24     14.05 o 
  11   3   1      207.32      294.57     26.38 o 
  12   3   1       12.27       33.64      9.39 o 
  13   3   1       50.36       58.27     14.17 o 
   0   4   1      473.93      448.06     15.09 o 
   1   4   1     1359.06     1311.28     10.08 o 
   2   4   1     4507.71     4495.77     24.40 o 
   3   4   1     1316.57     1327.72     12.81 o 
   4   4   1     4849.52     4840.70     31.33 o 
   5   4   1      251.41      262.45     10.25 o 
   6   4   1      277.81      255.31     10.92 o 
   7   4   1      250.10      245.45      8.36 o 
   8   4   1     1552.52     1549.55     64.49 o 
   9   4   1      669.61      643.13     20.98 o 
  10   4   1      103.86      129.96     11.46 o 
  11   4   1       71.02       57.80     10.60 o 
  12   4   1       42.07       75.13     11.37 o 
   1   5   1      168.16      144.62      6.95 o 
   2   5   1      103.17      100.39      7.09 o 
   3   5   1        0.62        3.32      3.26 o 
   4   5   1       62.03       54.45      7.25 o 
   5   5   1      245.62      283.50     24.24 o 
   6   5   1      156.35      131.94      7.39 o 
   7   5   1       37.01       67.63     11.71 o 
   8   5   1       42.76       26.80      5.89 o 
   9   5   1        9.73       41.58      8.82 o 
  10   5   1        6.89       21.51      8.32 o 
  11   5   1      224.09      275.72     25.72 o 
   0   6   1     2110.25     2132.72     25.83 o 
   1   6   1      373.95      377.40      7.57 o 
   2   6   1     2319.95     2404.76     20.69 o 
   3   6   1      105.26      138.62      8.26 o 
   4   6   1     1736.32     1700.07     17.67 o 
   5   6   1       65.32       56.04      5.27 o 
   6   6   1       22.08        7.28      5.32 o 
   7   6   1       14.77       10.69      5.55 o 
   8   6   1      278.80      280.95     10.88 o 
   9   6   1       13.40        5.77      7.58 o 
  10   6   1      173.44      197.10     14.14 o 
   1   7   1        3.52       -3.56      4.86 o 
   2   7   1      215.38      214.58      7.85 o 
   3   7   1      290.14      275.74      8.85 o 
   4   7   1      256.79      234.81      8.42 o 
   5   7   1       16.91        7.21      5.16 o 
   6   7   1       62.55       62.54      7.46 o 
   7   7   1       14.15       54.77      7.81 o 
   8   7   1        0.09       -9.24      6.16 o 
   9   7   1       58.76       96.66     12.22 o 
   0   8   1       92.74       82.05     14.08 o 
   1   8   1       35.57       26.52      8.19 o 
   2   8   1       46.20       33.35      8.32 o 
   3   8   1       39.08       36.28      7.60 o 
   4   8   1      233.26      248.11     10.49 o 
   5   8   1        1.94      -10.36      6.91 o 
   6   8   1      145.40      155.88     15.08 o 
   7   8   1        1.94       -1.65      8.52 o 
   8   8   1      144.08      125.81     13.16 o 
   1   9   1       74.48       87.61     11.24 o 
   2   9   1        7.15       -1.07      7.57 o 
   3   9   1      261.27      276.66     14.49 o 
   4   9   1       25.79       29.18      9.59 o 
   5   9   1       84.95       94.60     17.80 o 
   0   0   2    18763.20    18348.98    269.17 o 
   1   0   2      883.50      715.93      7.39 o 
   2   0   2    14081.34    14909.54     92.30 o 
   3   0   2     1627.68     1607.52     18.89 o 
   4   0   2      949.43      932.14     13.50 o 
   5   0   2     1662.90     1739.87     15.90 o 
   6   0   2      328.80      273.10     16.36 o 
   7   0   2      562.39      527.56     19.23 o 
   8   0   2     2764.73     2566.10     50.40 o 
   9   0   2     2919.99     2771.44     38.76 o 
  10   0   2       45.60       12.15      9.06 o 
  11   0   2      247.89      248.71     14.53 o 
  12   0   2      346.95      347.79     31.88 o 
  13   0   2       15.62       -3.51     13.35 o 
   1   1   2     1278.71     1300.53     32.68 o 
   2   1   2     5315.42     5636.36     39.50 o 
   3   1   2     1380.39     1296.56     23.78 o 
   4   1   2     1311.07     1372.40     87.65 o 
   5   1   2        0.48      130.74      5.84 o 
   6   1   2       68.93       62.14      4.74 o 
   7   1   2      252.77      338.77     26.37 o 
   8   1   2      152.62      154.33      7.50 o 
   9   1   2      451.25      413.05     23.04 o 
  10   1   2      109.41       88.18     11.08 o 
  11   1   2       34.80      259.74     21.75 o 
  12   1   2       35.83       96.85     10.22 o 
  13   1   2       39.58       46.35      9.60 o 
   0   2   2     8854.52     9072.98     58.68 o 
   1   2   2     2682.63     2787.38     20.15 o 
   2   2   2      832.01      709.16      7.52 o 
   3   2   2     5556.99     5778.48     31.97 o 
   4   2   2     4732.35     4612.66    139.87 o 
   5   2   2      607.93      660.62     31.75 o 
   6   2   2     1932.02     1749.50     44.94 o 
   7   2   2      773.59      803.76     29.55 o 
   8   2   2     2369.53     2173.18     58.57 o 
   9   2   2      858.39      939.47     86.00 o 
  10   2   2       36.12      116.81      8.97 o 
  11   2   2      161.23      222.13     20.31 o 
  12   2   2      224.77      258.44     24.58 o 
  13   2   2       33.59       28.73      9.04 o 
   1   3   2      134.44      122.75      5.84 o 
   2   3   2       38.39       52.63      6.62 o 
   3   3   2     7645.18     7620.57     70.05 o 
   4   3   2     4016.64     3929.61     35.08 o 
   5   3   2      490.17      532.47     33.19 o 
   6   3   2      990.23      877.00     18.57 o 
   7   3   2     1623.77     1801.28     71.64 o 
   8   3   2        1.38        4.00      3.63 o 
   9   3   2      499.45      454.98     14.90 o 
  10   3   2       14.16      169.88     24.27 o 
  11   3   2       57.68      127.35     11.77 o 
  12   3   2       88.91      109.83     12.37 o 
   0   4   2     6604.41     6869.44     54.71 o 
   1   4   2        6.73        3.42      1.80 o 
   2   4   2       26.76       52.09      5.05 o 
   3   4   2        2.19        9.32      2.60 o 
   4   4   2      255.32      290.33     26.06 o 
   5   4   2       99.21      121.82      7.16 o 
   6   4   2      433.50      422.04     40.43 o 
   7   4   2      101.57       86.01      8.40 o 
   8   4   2      406.17      351.93     18.38 o 
   9   4   2       23.96      170.81     13.84 o 
  10   4   2       34.58      117.45     22.75 o 
  11   4   2       18.56       29.66      9.27 o 
  12   4   2       83.01      107.10     15.12 o 
   1   5   2     2108.30     2080.82     14.77 o 
   2   5   2     1016.35      974.48     10.46 o 
   3   5   2     3583.47     3499.34     25.57 o 
   4   5   2      210.73      222.57      7.04 o 
   5   5   2      209.09      169.66      6.55 o 
   6   5   2      420.23      433.82     15.29 o 
   7   5   2      685.40      688.34     20.34 o 
   8   5   2        2.84       13.93      5.53 o 
   9   5   2      234.80      241.06     14.05 o 
  10   5   2      162.51      204.78     14.26 o 
  11   5   2      131.72      151.89     13.59 o 
   0   6   2      571.54      565.46     12.77 o 
   1   6   2      716.02      711.95     12.32 o 
   2   6   2      180.66      201.13      8.53 o 
   3   6   2      519.88      520.67      9.47 o 
   4   6   2       39.33       58.32      8.73 o 
   5   6   2        0.21        3.68      4.00 o 
   6   6   2       29.09       21.78      6.23 o 
   7   6   2       38.27       39.57      6.67 o 
   8   6   2       48.40       53.76      7.79 o 
   9   6   2       86.22      101.37     15.99 o 
  10   6   2       11.68       68.79     11.28 o 
   1   7   2      596.90      599.33     14.98 o 
   2   7   2       37.08       39.92      6.44 o 
   3   7   2      530.05      530.43     11.31 o 
   4   7   2       34.71       35.22      5.72 o 
   5   7   2      342.96      332.56     10.03 o 
   6   7   2        3.26       -7.28      6.08 o 
   7   7   2      217.99      213.50     17.23 o 
   8   7   2        0.34       -6.40      6.38 o 
   9   7   2      146.10      191.93     25.44 o 
   0   8   2       16.25        2.63     10.59 o 
   1   8   2      540.95      521.71     16.90 o 
   2   8   2      310.21      309.69     13.64 o 
   3   8   2        1.75       -1.81      5.97 o 
   4   8   2       82.82       88.43      9.11 o 
   5   8   2       85.08       81.07     12.36 o 
   6   8   2       30.48       33.63      9.42 o 
   7   8   2       11.22        3.09      7.44 o 
   8   8   2       91.71      150.90     20.47 o 
   1   9   2       42.89       31.50      9.56 o 
   2   9   2       96.69       98.64     12.49 o 
   3   9   2       59.76       65.00     10.95 o 
   4   9   2        5.59        2.66      8.51 o 
   5   9   2      112.65       97.98     16.12 o 
   1   1   3    10239.44    10674.38     62.38 o 
   2   1   3      167.42      158.44     10.60 o 
   3   1   3      804.95      895.71     52.64 o 
   4   1   3     1526.46     1607.99     22.78 o 
   5   1   3     7937.50     7587.82     42.31 o 
   6   1   3      357.84      424.07     27.56 o 
   7   1   3     1089.07     1045.38     30.06 o 
   8   1   3      152.34      150.18      8.72 o 
   9   1   3      108.27      124.44     13.15 o 
  10   1   3        4.35       -0.66      5.12 o 
  11   1   3     1174.65     1211.97     21.69 o 
  12   1   3       21.28       18.72      7.63 o 
  13   1   3       14.61       15.61      9.36 o 
   0   2   3    66806.34    69930.34   1616.13 o 
   1   2   3       10.53       35.02      4.70 o 
   2   2   3      579.00      645.61     20.89 o 
   3   2   3        8.31       23.62      1.88 o 
   4   2   3     1676.54     1790.31    111.26 o 
   5   2   3     1613.52     1667.10     31.61 o 
   6   2   3     3365.05     3059.60     45.21 o 
   7   2   3       25.47       18.96      5.20 o 
   8   2   3      125.68      480.73     33.62 o 
   9   2   3        3.05       55.29      7.82 o 
  10   2   3      298.65      278.68     18.62 o 
  11   2   3        0.39       28.67      8.22 o 
  12   2   3       44.96      112.53     11.94 o 
  13   2   3       28.77       14.59      8.89 o 
   1   3   3     4444.51     4395.12     25.16 o 
   2   3   3      415.98      423.68      6.15 o 
   3   3   3     1618.69     1628.97     90.98 o 
   4   3   3      608.88      575.16     22.67 o 
   5   3   3     3354.11     3191.49     21.84 o 
   6   3   3      548.84      498.48      8.48 o 
   7   3   3      690.22      694.43     52.58 o 
   8   3   3        1.40       -0.50      3.71 o 
   9   3   3      333.72      366.26     32.66 o 
  10   3   3      320.51      253.04     12.94 o 
  11   3   3      201.70      213.41     13.88 o 
  12   3   3        2.50       -7.47      7.24 o 
   0   4   3     8357.74     8227.27     64.00 o 
   1   4   3      473.80      458.64      5.84 o 
   2   4   3       28.37       32.72      2.98 o 
   3   4   3      182.46      170.25      5.03 o 
   4   4   3     1576.23     1588.25     51.78 o 
   5   4   3      670.30      671.24     12.88 o 
   6   4   3     2801.19     2738.55     39.47 o 
   7   4   3       89.16       67.20      6.02 o 
   8   4   3        1.01       16.40      7.49 o 
   9   4   3      306.19      283.16     17.79 o 
  10   4   3      539.29      516.44     16.97 o 
  11   4   3       14.02        9.83      9.18 o 
  12   4   3       94.98      121.12     13.24 o 
   1   5   3      136.21      140.21      4.24 o 
   2   5   3        3.23       -3.80      2.53 o 
   3   5   3      505.17      499.71     33.77 o 
   4   5   3      135.37      129.76      5.71 o 
   5   5   3      387.48      368.51      8.02 o 
   6   5   3       16.05       11.41      4.73 o 
   7   5   3      376.97      411.24     29.56 o 
   8   5   3      132.04      124.41      8.46 o 
   9   5   3       17.42       47.79      8.91 o 
  10   5   3        1.14        1.79      7.86 o 
  11   5   3       11.42       35.13     10.17 o 
   0   6   3     1443.53     1416.94     25.30 o 
   1   6   3        6.70       -4.83      3.25 o 
   2   6   3      504.80      475.34      8.90 o 
   3   6   3      317.19      289.61      8.27 o 
   4   6   3      787.85      766.41     13.81 o 
   5   6   3       25.02       15.45      4.41 o 
   6   6   3      478.60      481.65     14.88 o 
   7   6   3       16.23        5.54      5.58 o 
   8   6   3      121.86       74.63     13.56 o 
   9   6   3       29.95        7.35      8.32 o 
  10   6   3      347.17      353.00     16.05 o 
   1   7   3      613.78      604.17     16.43 o 
   2   7   3        4.94       -2.80      5.01 o 
   3   7   3       35.46       42.23      5.64 o 
   4   7   3        1.46       -2.88      4.66 o 
   5   7   3      471.88      515.43     27.77 o 
   6   7   3        6.03       -5.66      6.28 o 
   7   7   3        0.08       -3.90      6.53 o 
   8   7   3        2.19      -10.86      7.24 o 
   9   7   3       70.96      115.66     14.57 o 
   0   8   3       91.76       93.88     15.45 o 
   1   8   3        6.97       -3.44      6.83 o 
   2   8   3      315.28      307.73     12.02 o 
   3   8   3        2.83        1.70      6.25 o 
   4   8   3      615.40      611.53     14.72 o 
   5   8   3      106.32      104.99      9.99 o 
   6   8   3       34.77       35.48      7.97 o 
   7   8   3        0.38        0.21      7.55 o 
   1   9   3      149.18      170.22     13.79 o 
   2   9   3        1.19       -8.24      8.08 o 
   3   9   3       22.40       30.70      9.55 o 
   4   9   3        1.43        2.33      7.95 o 
   5   9   3      137.00      184.67     29.83 o 
   0   0   4    27825.83    28548.62    398.46 o 
   1   0   4     3350.77     3341.00     31.93 o 
   2   0   4     6147.28     6307.75     47.34 o 
   3   0   4     8498.62     8589.46     63.14 o 
   4   0   4    14456.59    14748.45     93.35 o 
   5   0   4     4682.21     5021.17     37.21 o 
   6   0   4       43.47       20.08      3.71 o 
   7   0   4      789.99      714.48     14.05 o 
   8   0   4     1356.83     1292.82     23.69 o 
   9   0   4       58.12       56.85     13.80 o 
  10   0   4      892.66      763.74     24.98 o 
  11   0   4        5.71        4.34      8.57 o 
  12   0   4      547.33      468.20     24.04 o 
  13   0   4        1.36       -6.28     13.28 o 
   1   1   4     1339.25     1324.86     35.77 o 
   2   1   4       23.65       42.63      3.41 o 
   3   1   4     6148.84     6176.28     49.60 o 
   4   1   4      338.57      352.33      5.54 o 
   5   1   4      347.51      473.73     43.86 o 
   6   1   4     2084.37     2189.55    105.08 o 
   7   1   4      114.04      253.63     23.63 o 
   8   1   4       43.03       78.18      7.84 o 
   9   1   4       34.71      111.27      9.69 o 
  10   1   4        3.74       -0.46      6.64 o 
  11   1   4       17.21      174.46     11.42 o 
  12   1   4        2.23       -0.99      7.15 o 
  13   1   4       26.81       22.14      9.81 o 
   0   2   4     2865.55     2736.34     24.50 o 
   1   2   4    21792.96    22518.08    109.95 o 
   2   2   4     7682.48     7740.81     53.29 o 
   3   2   4      129.29      177.99      6.11 o 
   4   2   4     3961.01     4039.55     43.91 o 
   5   2   4      109.88      153.11      9.33 o 
   6   2   4      308.99      372.21     37.66 o 
   7   2   4       66.95       77.72      8.56 o 
   8   2   4     1779.94     1740.56     78.25 o 
   9   2   4        1.06      105.37     13.69 o 
  10   2   4      248.47      221.43     12.25 o 
  11   2   4       12.94       21.63      7.16 o 
  12   2   4      146.69      178.13     13.58 o 
  13   2   4        0.42       -2.83      7.95 o 
   1   3   4     3768.73     3920.56     52.76 o 
   2   3   4     2526.83     2450.40     19.22 o 
   3   3   4     4526.93     4469.08     86.61 o 
   4   3   4      161.67      150.20     10.19 o 
   5   3   4        5.04       53.56      4.06 o 
   6   3   4      543.12      493.42     16.21 o 
   7   3   4     1559.53     1525.11     45.39 o 
   8   3   4       87.47       72.86      5.91 o 
   9   3   4      415.42      370.36     15.72 o 
  10   3   4       66.58       66.31      8.45 o 
  11   3   4       14.93       45.34      8.32 o 
  12   3   4       82.17      100.00     12.18 o 
   0   4   4     4803.59     4860.41     42.02 o 
   1   4   4     2136.71     2210.01     22.63 o 
   2   4   4      643.17      614.59      9.80 o 
   3   4   4        5.49        2.39      2.52 o 
   4   4   4      815.17      796.10     24.01 o 
   5   4   4       13.95       14.40      3.32 o 
   6   4   4      349.32      378.08     33.65 o 
   7   4   4       19.44       95.53      6.60 o 
   8   4   4      129.96      142.64     11.27 o 
   9   4   4      381.51      311.16     13.19 o 
  10   4   4        7.48       80.77     11.08 o 
  11   4   4      112.67      102.21     13.32 o 
  12   4   4       40.10       94.07     14.27 o 
   1   5   4      196.87      175.83      5.95 o 
   2   5   4        5.50       -0.21      2.74 o 
   3   5   4     2146.41     2107.42     18.61 o 
   4   5   4      906.33      874.01     27.06 o 
   5   5   4      277.17      245.69      7.86 o 
   6   5   4        0.09        3.82      4.71 o 
   7   5   4      895.04      946.94     41.50 o 
   8   5   4        0.34       -5.57      5.17 o 
   9   5   4      234.08      260.84     13.77 o 
  10   5   4       62.67       65.24     10.67 o 
  11   5   4      165.89      158.94     14.09 o 
   0   6   4       13.76        1.78      5.49 o 
   1   6   4      167.31      159.23      6.64 o 
   2   6   4      383.54      379.76      8.41 o 
   3   6   4       52.21       41.98      4.96 o 
   4   6   4       48.01       43.06      5.42 o 
   5   6   4       67.46       73.49      5.74 o 
   6   6   4       11.08       64.80      9.90 o 
   7   6   4      174.08      162.64      9.49 o 
   8   6   4       40.22       88.61      8.69 o 
   9   6   4      133.75      121.85     12.48 o 
  10   6   4        0.53       51.52     10.68 o 
   1   7   4      252.86      253.30     10.28 o 
   2   7   4       15.78       21.28      5.92 o 
   3   7   4     1018.53     1008.69     15.54 o 
   4   7   4        0.76        6.29      4.80 o 
   5   7   4      461.99      473.70     22.57 o 
   6   7   4        0.87       -9.01      6.01 o 
   7   7   4      108.39      104.22     12.38 o 
   8   7   4        0.29       -2.67      6.95 o 
   9   7   4      111.42      123.55     15.14 o 
   0   8   4       33.73       15.90     11.54 o 
   1   8   4       31.07       30.66      8.41 o 
   2   8   4      328.98      338.29     12.56 o 
   3   8   4       15.60       23.48      7.05 o 
   4   8   4      109.03      128.16     10.42 o 
   5   8   4        0.10       10.50      8.44 o 
   6   8   4       29.91       40.07      8.38 o 
   7   8   4       66.63       56.04      8.69 o 
   1   9   4      214.24      244.69     15.86 o 
   2   9   4        2.14      -11.30      7.54 o 
   3   9   4       40.56       45.58     10.37 o 
   4   9   4      132.95      148.21     11.94 o 
   5   9   4       45.80       50.27     12.16 o 
   1   1   5     1332.88     1312.53     15.30 o 
   2   1   5     2515.88     2437.41     15.93 o 
   3   1   5     7733.42     7535.29     83.26 o 
   4   1   5      614.94      540.83     12.73 o 
   5   1   5     1198.67     1199.12     39.32 o 
   6   1   5     2094.52     2146.55     41.69 o 
   7   1   5     2853.70     2626.68     20.36 o 
   8   1   5      369.32      339.42     12.91 o 
   9   1   5     1723.48     1551.65     23.84 o 
  10   1   5       27.21       28.97      6.89 o 
  11   1   5       98.64      100.19      9.74 o 
  12   1   5       45.32       59.67      9.18 o 
  13   1   5      180.56      179.47     13.81 o 
   0   2   5     3316.04     3202.53     42.86 o 
   1   2   5        6.97       13.50      2.53 o 
   2   2   5     5785.20     5767.99     69.55 o 
   3   2   5      354.41      362.06      8.24 o 
   4   2   5        1.94       69.12      3.41 o 
   5   2   5      275.46      259.11      4.95 o 
   6   2   5      453.25      476.83     18.17 o 
   7   2   5       90.99       90.08      7.19 o 
   8   2   5      736.61      696.65     24.26 o 
   9   2   5      833.90      782.61     24.41 o 
  10   2   5       47.03      188.34     15.06 o 
  11   2   5       72.39       71.01      8.70 o 
  12   2   5        1.08       20.50      8.77 o 
   1   3   5     5255.09     5264.05     34.40 o 
   2   3   5      660.23      685.97     21.58 o 
   3   3   5     3489.12     3440.68     30.12 o 
   4   3   5      714.14      709.96     13.11 o 
   5   3   5      199.25      220.56     15.25 o 
   6   3   5       47.93       74.12      8.21 o 
   7   3   5      140.05      182.99     12.38 o 
   8   3   5       68.35       67.46      7.18 o 
   9   3   5       77.18      102.96      9.13 o 
  10   3   5        9.17        9.15      8.99 o 
  11   3   5      117.80      171.95     17.53 o 
  12   3   5        3.67       28.54     10.09 o 
   0   4   5     1489.98     1452.78     18.50 o 
   1   4   5      988.19     1016.74     10.24 o 
   2   4   5     1571.29     1580.72     45.46 o 
   3   4   5      625.17      610.15      8.89 o 
   4   4   5     1264.08     1202.57     28.77 o 
   5   4   5       14.21       11.91      3.31 o 
   6   4   5      353.10      356.62     11.05 o 
   7   4   5      860.27      807.31     14.63 o 
   8   4   5      879.99      858.79     16.49 o 
   9   4   5      190.66      252.00     15.59 o 
  10   4   5      145.60      123.89     18.92 o 
  11   4   5       41.71       60.31     10.66 o 
  12   4   5      239.35      254.97     16.97 o 
   1   5   5      476.91      465.76     12.83 o 
   2   5   5       20.44       10.15      3.54 o 
   3   5   5      336.48      312.55     11.97 o 
   4   5   5      407.75      372.63     16.00 o 
   5   5   5      129.12      195.00     16.16 o 
   6   5   5       69.96       61.73      6.45 o 
   7   5   5      134.02      153.86     17.23 o 
   8   5   5       53.87       45.52      6.72 o 
   9   5   5       21.86       91.11     10.23 o 
  10   5   5       11.54       29.42      9.45 o 
  11   5   5       13.68       95.03     12.19 o 
   0   6   5     1037.34      997.67     21.58 o 
   1   6   5     1060.93     1041.03     14.66 o 
   2   6   5      350.65      332.25      8.67 o 
   3   6   5      192.55      176.39      7.42 o 
   4   6   5      466.00      427.76     10.13 o 
   5   6   5      148.52      191.69      8.00 o 
   6   6   5      852.56      842.32     17.70 o 
   7   6   5       83.70      105.96     13.10 o 
   8   6   5      754.14      762.06     16.22 o 
   9   6   5        0.13       15.54      9.13 o 
  10   6   5       65.44       62.10     12.22 o 
   1   7   5      138.80      155.43      8.54 o 
   2   7   5      261.89      247.88     10.59 o 
   3   7   5      217.57      240.72     14.70 o 
   4   7   5      290.53      300.75      9.69 o 
   5   7   5        0.26       10.44      5.39 o 
   6   7   5       10.37        6.85      7.01 o 
   7   7   5      100.68      111.41     12.80 o 
   8   7   5        3.01       -4.51      7.30 o 
   9   7   5        8.44        8.23     10.65 o 
   0   8   5      498.52      501.78     24.20 o 
   1   8   5       23.34       17.44      6.88 o 
   2   8   5      241.59      249.76     11.48 o 
   3   8   5       11.76        2.05      6.57 o 
   4   8   5      157.06      176.98     11.27 o 
   5   8   5      182.27      186.58     25.33 o 
   6   8   5      134.18      144.77     13.73 o 
   7   8   5        9.44        6.06      7.86 o 
   1   9   5      117.58      107.00     12.25 o 
   2   9   5        2.96       -4.82      8.19 o 
   3   9   5       72.20       91.25     11.56 o 
   4   9   5       58.93       57.74      9.72 o 
   5   9   5       60.18       48.73     12.93 o 
   0   0   6     8612.62     8418.65    131.29 o 
   1   0   6     1350.57     1455.64     19.10 o 
   2   0   6      364.60      413.34      7.91 o 
   3   0   6     1903.75     2029.05     20.97 o 
   4   0   6    17146.39    17985.81    127.42 o 
   5   0   6      319.26      315.96     13.35 o 
   6   0   6     7880.53     7351.53     53.42 o 
   7   0   6       65.40       68.01      6.35 o 
   8   0   6      214.35      170.24     10.37 o 
   9   0   6        5.83       17.59      7.34 o 
  10   0   6     2482.87     2347.79     60.82 o 
  11   0   6        0.07       -4.90      8.09 o 
  12   0   6      248.87      236.43     20.82 o 
  13   0   6       10.64      -10.63     20.02 o 
   1   1   6      180.00      165.81      5.69 o 
   2   1   6       74.49       72.07      2.93 o 
   3   1   6       45.75      245.86     17.24 o 
   4   1   6       14.80        5.14      1.99 o 
   5   1   6     1306.44     1270.60     19.68 o 
   6   1   6      164.95      160.23      6.57 o 
   7   1   6        8.94      291.90      9.23 o 
   8   1   6       77.81       68.41      6.33 o 
   9   1   6      200.45      500.17     38.35 o 
  10   1   6       87.44       85.06      8.44 o 
  11   1   6       45.82       45.24      8.01 o 
  12   1   6        0.97       -4.15      7.02 o 
  13   1   6        3.75       91.39     11.96 o 
   0   2   6     6686.65     6639.20     89.62 o 
   1   2   6      485.29      514.38      9.03 o 
   2   2   6     2446.13     2682.41     73.46 o 
   3   2   6      258.95      245.79      8.23 o 
   4   2   6     2069.17     2092.90     15.01 o 
   5   2   6      345.14      346.22      5.84 o 
   6   2   6      726.57      692.20      8.54 o 
   7   2   6        2.60       -1.74      3.57 o 
   8   2   6        1.92       36.20      5.86 o 
   9   2   6       36.11       43.95      6.92 o 
  10   2   6     1101.31     1079.70     31.90 o 
  11   2   6        9.53        4.66      7.13 o 
  12   2   6       77.10       87.62     11.87 o 
   1   3   6     8162.58     8150.88     45.12 o 
   2   3   6        0.01       -1.48      2.50 o 
   3   3   6      379.65      396.67     22.62 o 
   4   3   6       38.66       31.94      3.38 o 
   5   3   6     2813.14     2802.75     21.35 o 
   6   3   6       16.87       47.00      4.51 o 
   7   3   6       41.29       31.63      4.49 o 
   8   3   6       22.78       40.99      5.62 o 
   9   3   6       59.57       59.20      8.38 o 
  10   3   6        1.14       -2.16      8.10 o 
  11   3   6      422.75      403.02     29.12 o 
  12   3   6        9.52        5.28     10.55 o 
   0   4   6     1414.08     1474.63     19.14 o 
   1   4   6     1104.37     1118.78     10.31 o 
   2   4   6     2686.97     2729.47     43.51 o 
   3   4   6       21.48        9.32      3.03 o 
   4   4   6      843.70      843.70     30.28 o 
   5   4   6      191.69      182.10      6.54 o 
   6   4   6        2.40        0.34      4.13 o 
   7   4   6        5.24        6.72      5.37 o 
   8   4   6        1.74      192.62      9.69 o 
   9   4   6      130.89      128.94     13.25 o 
  10   4   6       65.32       83.85     11.50 o 
  11   4   6        4.15        9.49      9.09 o 
   1   5   6     1433.05     1359.92     15.46 o 
   2   5   6       74.24       67.13      5.03 o 
   3   5   6       72.45       66.66      5.10 o 
   4   5   6        5.58        2.44      3.47 o 
   5   5   6     3359.86     3390.15     53.47 o 
   6   5   6       39.80       38.43      6.08 o 
   7   5   6      476.84      423.69     11.66 o 
   8   5   6       11.40       14.87      5.92 o 
   9   5   6      451.37      440.45     16.30 o 
  10   5   6        8.95        4.29      9.00 o 
  11   5   6      292.95      315.17     16.74 o 
   0   6   6     1635.60     1648.48     29.12 o 
   1   6   6      359.65      311.51      9.32 o 
   2   6   6      130.90      111.16      7.19 o 
   3   6   6        0.09       -6.02      4.01 o 
   4   6   6       59.00       76.21      7.28 o 
   5   6   6       67.60       75.73      7.24 o 
   6   6   6      196.05      259.11     22.86 o 
   7   6   6        0.79       -5.10      6.36 o 
   8   6   6      106.65      276.22     33.06 o 
   9   6   6       38.62       41.66     11.97 o 
  10   6   6        0.20        3.90      9.06 o 
   1   7   6      377.39      375.80     10.88 o 
   2   7   6        8.72        4.75      5.54 o 
   3   7   6      486.32      464.89     16.55 o 
   4   7   6        1.31       -7.03      4.69 o 
   5   7   6      323.99      334.76     11.19 o 
   6   7   6        6.24        3.51      7.20 o 
   7   7   6      183.50      218.91     28.42 o 
   8   7   6        0.29        1.11      7.61 o 
   0   8   6      401.12      436.08     22.93 o 
   1   8   6        7.07       -0.09      5.97 o 
   2   8   6        1.76       -6.78      6.33 o 
   3   8   6        6.88       -7.19      6.25 o 
   4   8   6      113.77      143.90     10.12 o 
   5   8   6       18.25       13.25      8.39 o 
   6   8   6      141.52      148.47     13.22 o 
   7   8   6        0.00       -9.14      7.54 o 
   1   9   6       99.70      129.58     13.44 o 
   2   9   6       19.46       29.59      9.64 o 
   3   9   6       82.85       98.34     12.09 o 
   4   9   6        8.24        5.03      8.15 o 
   1   1   7     1361.16     1282.39     14.87 o 
   2   1   7     1449.86     1438.14     21.75 o 
   3   1   7    10084.15    10117.46     53.99 o 
   4   1   7      646.34      616.06      7.53 o 
   5   1   7      671.52      609.36     33.80 o 
   6   1   7      750.84      767.13     38.22 o 
   7   1   7     2402.84     2262.00     33.34 o 
   8   1   7       13.83       17.82      4.71 o 
   9   1   7     1589.27     1436.19     21.70 o 
  10   1   7      113.96      129.13      9.36 o 
  11   1   7       72.47       46.35      8.18 o 
  12   1   7       56.84       76.76     13.67 o 
   0   2   7      685.16      759.76     14.85 o 
   1   2   7      119.58       87.11      5.48 o 
   2   2   7     2872.84     2968.85     93.31 o 
   3   2   7      522.64      479.50     13.19 o 
   4   2   7      923.20      949.28     28.45 o 
   5   2   7      642.02      682.27     25.38 o 
   6   2   7        0.83       17.89      3.05 o 
   7   2   7      180.50      190.34     10.99 o 
   8   2   7       78.39       93.46      7.43 o 
   9   2   7      235.16      228.05     13.48 o 
  10   2   7        0.44      188.56     11.07 o 
  11   2   7       22.12       14.35      7.24 o 
  12   2   7       29.71       58.17     10.18 o 
   1   3   7     1977.16     2017.78     37.86 o 
   2   3   7      478.16      490.59      8.68 o 
   3   3   7     1857.11     1913.78     19.71 o 
   4   3   7      385.43      344.16     11.71 o 
   5   3   7        1.97       48.69      4.01 o 
   6   3   7      771.35      800.51     31.49 o 
   7   3   7        7.15        6.46      4.85 o 
   8   3   7      134.71      128.72      8.71 o 
   9   3   7      147.52      190.49     18.94 o 
  10   3   7        4.73        8.94      7.49 o 
  11   3   7       24.69      110.83     13.69 o 
  12   3   7        3.06       -0.29     10.02 o 
   0   4   7      916.18      836.58     14.35 o 
   1   4   7     3705.60     3592.59     28.90 o 
   2   4   7     3666.56     3470.63     58.65 o 
   3   4   7       73.22       73.49      8.19 o 
   4   4   7      589.44      536.90     22.44 o 
   5   4   7      130.16      133.48      6.38 o 
   6   4   7      364.27      323.78      9.43 o 
   7   4   7      122.68      120.94      8.67 o 
   8   4   7     1082.23     1034.02     16.97 o 
   9   4   7        1.19       -6.19      8.13 o 
  10   4   7      143.39      151.87     16.94 o 
  11   4   7       12.31       14.73      9.17 o 
   1   5   7       11.49       20.77      3.84 o 
   2   5   7      132.05      117.29      6.15 o 
   3   5   7       47.02       39.44      4.57 o 
   4   5   7       83.89       96.30     10.42 o 
   5   5   7      332.20      426.74     32.03 o 
   6   5   7       88.18       97.10      7.60 o 
   7   5   7        0.88       61.75      8.38 o 
   8   5   7       29.55       27.11      6.92 o 
   9   5   7       32.66       94.21     10.72 o 
  10   5   7        2.19        2.24      8.44 o 
   0   6   7      638.80      642.49     18.39 o 
   1   6   7      146.23      143.96      7.84 o 
   2   6   7      682.62      672.68     13.49 o 
   3   6   7       77.99       79.73      6.16 o 
   4   6   7      348.84      337.44      9.59 o 
   5   6   7      102.65       93.59      6.89 o 
   6   6   7     1096.78     1026.12     29.33 o 
   7   6   7       54.93       60.07      9.14 o 
   8   6   7      684.44      740.33     22.44 o 
   9   6   7        8.18       -2.10      9.95 o 
   1   7   7        0.35       -0.73      5.04 o 
   2   7   7        0.15       -4.97      6.17 o 
   3   7   7      161.81      159.51     10.19 o 
   4   7   7      219.19      212.72     10.02 o 
   5   7   7        2.79       15.35      6.00 o 
   6   7   7       81.19       84.81      9.39 o 
   7   7   7       76.10      113.22     16.27 o 
   8   7   7        7.03        5.16      7.89 o 
   0   8   7      676.94      674.23     28.02 o 
   1   8   7       21.76       16.89      7.16 o 
   2   8   7      166.67      174.44     11.63 o 
   3   8   7       10.19        9.32      7.09 o 
   4   8   7        0.65       -1.72      6.87 o 
   5   8   7        2.95       -5.25      8.12 o 
   6   8   7      112.19       86.82     11.36 o 
   1   9   7       76.66       80.26     11.41 o 
   2   9   7       43.67       39.21     10.25 o 
   3   9   7      167.69      191.22     12.89 o 
   0   0   8      643.57      767.31     26.20 o 
   1   0   8        0.71        0.94      3.98 o 
   2   0   8     7553.70     7410.08     72.21 o 
   3   0   8     1875.52     1890.40     21.63 o 
   4   0   8     1138.19     1019.88     19.16 o 
   5   0   8     1892.05     1912.56     22.82 o 
   6   0   8     2495.66     2454.93     46.10 o 
   7   0   8      382.03      419.48     24.71 o 
   8   0   8     2538.25     2371.90     35.02 o 
   9   0   8      715.29      678.80     19.76 o 
  10   0   8      303.73      276.32     14.61 o 
  11   0   8      103.19      100.64     15.00 o 
  12   0   8       11.25       -3.29     12.25 o 
   1   1   8       20.01       17.76      3.17 o 
   2   1   8       80.73       92.89      6.82 o 
   3   1   8      505.48      504.25     25.87 o 
   4   1   8        4.02        7.87      2.31 o 
   5   1   8      247.15      393.68     26.32 o 
   6   1   8     1227.05     1194.02     38.94 o 
   7   1   8      167.54      203.21      9.95 o 
   8   1   8        0.04       -4.84      4.16 o 
   9   1   8       49.74      188.90     12.21 o 
  10   1   8        0.08       -0.44      5.88 o 
  11   1   8       46.38      105.35      9.60 o 
  12   1   8        9.02       27.85      9.72 o 
   0   2   8      292.18      247.51      9.40 o 
   1   2   8     2264.16     2279.02     26.44 o 
   2   2   8     5249.30     5224.54     38.26 o 
   3   2   8      305.76      343.49     14.10 o 
   4   2   8     2032.84     2082.75     92.36 o 
   5   2   8      385.83      395.81     11.12 o 
   6   2   8       66.91       88.10      5.24 o 
   7   2   8      288.44      287.82      8.06 o 
   8   2   8      276.13      247.22      9.63 o 
   9   2   8       38.24      143.67      9.54 o 
  10   2   8      530.73      487.41     47.19 o 
  11   2   8       24.45       32.92      9.02 o 
  12   2   8      108.85      127.36     20.05 o 
   1   3   8     1007.33      944.44     27.08 o 
   2   3   8     1620.04     1603.20     25.44 o 
   3   3   8     3004.78     2922.95     33.02 o 
   4   3   8      420.82      429.39     23.07 o 
   5   3   8      124.47      143.03      6.89 o 
   6   3   8      594.57      612.79     30.34 o 
   7   3   8      177.14      175.78     10.29 o 
   8   3   8       39.26       39.08      6.69 o 
   9   3   8      296.45      365.91     37.62 o 
  10   3   8        0.31       -6.45      7.22 o 
  11   3   8       89.46       88.55     18.08 o 
   0   4   8       30.35       46.49      5.53 o 
   1   4   8      287.34      290.81      6.68 o 
   2   4   8      318.01      304.30      8.54 o 
   3   4   8      380.27      367.02      8.62 o 
   4   4   8     1039.77      973.54     28.41 o 
   5   4   8        1.24        1.34      3.90 o 
   6   4   8       42.63      101.59     12.31 o 
   7   4   8      110.78      134.35     10.07 o 
   8   4   8        2.26       21.70      5.94 o 
   9   4   8       78.08       69.44     14.16 o 
  10   4   8      174.23      239.46     25.27 o 
  11   4   8       19.40       10.57     10.96 o 
   1   5   8     1023.31      979.31     13.64 o 
   2   5   8       92.33       83.83      6.18 o 
   3   5   8      983.38      970.68     14.29 o 
   4   5   8     1101.15     1041.93     15.14 o 
   5   5   8      536.92      485.70     11.48 o 
   6   5   8        9.63       19.04      5.79 o 
   7   5   8      843.85      843.29     16.11 o 
   8   5   8       11.54        9.77      6.49 o 
   9   5   8      310.09      299.03     15.13 o 
  10   5   8       33.48       16.47      9.33 o 
   0   6   8      157.46      158.00     14.34 o 
   1   6   8      422.19      402.48     10.77 o 
   2   6   8        4.42        6.66      5.47 o 
   3   6   8       87.45       77.54      6.56 o 
   4   6   8        0.31        2.57      4.73 o 
   5   6   8       87.00       92.67      7.18 o 
   6   6   8        7.09       86.35     10.43 o 
   7   6   8       68.65       71.81     10.39 o 
   8   6   8       59.36       97.62     10.31 o 
   9   6   8       42.07       39.25     12.09 o 
   1   7   8      778.08      768.85     15.48 o 
   2   7   8        5.46       -4.92      5.86 o 
   3   7   8       11.44       10.19      6.26 o 
   4   7   8       37.17       42.35      7.02 o 
   5   7   8      319.45      319.58     15.18 o 
   6   7   8        7.96       16.70      7.57 o 
   7   7   8      238.12      233.21     13.45 o 
   8   7   8        0.56        4.76      7.84 o 
   0   8   8      112.63      123.03     13.60 o 
   1   8   8      129.03      129.59     10.40 o 
   2   8   8       49.92       68.83     10.38 o 
   3   8   8       33.80       26.44      7.90 o 
   4   8   8       72.40       82.61     10.19 o 
   5   8   8        2.29       13.27      8.74 o 
   6   8   8       35.76       53.03     11.14 o 
   1   9   8      107.07      110.65     12.87 o 
   2   9   8       10.64       12.24      8.91 o 
   3   9   8        1.56      -10.81      7.53 o 
   1   1   9     3441.51     3271.86     47.08 o 
   2   1   9      520.55      516.83      9.39 o 
   3   1   9      150.99      187.24     14.90 o 
   4   1   9      419.21      422.21     11.34 o 
   5   1   9     4862.53     4752.21     45.36 o 
   6   1   9       42.35       46.54      4.77 o 
   7   1   9       56.58      100.72      7.39 o 
   8   1   9        0.18        1.69      5.35 o 
   9   1   9      328.73      322.85     21.76 o 
  10   1   9       11.84        0.03      6.21 o 
  11   1   9      465.40      455.14     14.60 o 
  12   1   9        0.04        0.25      9.12 o 
   0   2   9     5128.91     5102.28     67.68 o 
   1   2   9       70.37       82.45      5.70 o 
   2   2   9      114.85      184.88     13.71 o 
   3   2   9      838.99      825.37     23.92 o 
   4   2   9     2327.99     2343.58     61.57 o 
   5   2   9        0.04        2.50      2.86 o 
   6   2   9     1343.53     1222.57     15.13 o 
   7   2   9      205.72      187.58      7.72 o 
   8   2   9       31.21       97.58     10.02 o 
   9   2   9       91.94       94.39     10.18 o 
  10   2   9      357.77      401.31     30.09 o 
  11   2   9        6.81       21.35      8.61 o 
  12   2   9       80.56      124.78     12.75 o 
   1   3   9     1580.01     1473.79     22.46 o 
   2   3   9      274.84      265.22     10.69 o 
   3   3   9      827.35      892.50     49.15 o 
   4   3   9      637.60      611.11     13.36 o 
   5   3   9      863.75      816.04     13.63 o 
   6   3   9       48.66       54.58      7.02 o 
   7   3   9       56.01       81.93     15.06 o 
   8   3   9       14.01        0.87      5.68 o 
   9   3   9      636.76      637.03     64.72 o 
  10   3   9        1.83       -3.80      7.54 o 
  11   3   9       53.08       62.33     10.81 o 
   0   4   9     5737.12     5797.22     52.40 o 
   1   4   9       26.14       20.44      3.77 o 
   2   4   9      219.70      208.36      7.56 o 
   3   4   9       23.26       17.70      4.22 o 
   4   4   9      137.74      186.39     14.24 o 
   5   4   9       15.98       10.92      4.49 o 
   6   4   9     1443.33     1426.28     31.18 o 
   7   4   9       41.67       70.21      9.94 o 
   8   4   9       12.03        7.26      6.40 o 
   9   4   9        6.91       20.09      8.53 o 
  10   4   9      387.24      465.88     20.61 o 
  11   4   9        2.85       -1.66     10.07 o 
   1   5   9      382.03      356.15      9.64 o 
   2   5   9        4.76       -2.38      4.22 o 
   3   5   9     1490.43     1479.97     38.80 o 
   4   5   9       11.43       18.43      4.78 o 
   5   5   9        1.58       -5.31      4.46 o 
   6   5   9        0.80       -3.11      5.31 o 
   7   5   9        5.46       72.16      8.41 o 
   8   5   9        5.25       -1.45      6.94 o 
   9   5   9       37.14       71.63     12.77 o 
  10   5   9       12.21        6.86      9.15 o 
   0   6   9      319.53      332.50     14.44 o 
   1   6   9      489.07      422.43     16.30 o 
   2   6   9      428.33      379.55     12.21 o 
   3   6   9       96.70      107.68      7.92 o 
   4   6   9      423.44      424.69     10.93 o 
   5   6   9        5.18        7.28      5.23 o 
   6   6   9      679.78      634.59     16.25 o 
   7   6   9       19.07       18.37      7.64 o 
   8   6   9        9.13       14.28      7.96 o 
   9   6   9        2.11      -12.92     11.47 o 
   1   7   9       77.34       81.60      8.60 o 
   2   7   9        2.27       -7.81      5.68 o 
   3   7   9       13.47        3.12      6.21 o 
   4   7   9       35.32       31.09      7.15 o 
   5   7   9      528.89      538.23     15.81 o 
   6   7   9        0.05       -2.43      6.96 o 
   7   7   9        2.82       10.54      7.75 o 
   0   8   9      288.28      289.28     16.24 o 
   1   8   9       87.82       78.35      9.48 o 
   2   8   9      228.35      255.07     13.86 o 
   3   8   9       21.97       13.23      7.71 o 
   4   8   9       19.01       18.36      7.95 o 
   5   8   9       93.27       87.92     12.08 o 
   1   9   9      108.87      138.92     13.83 o 
   0   0  10        4.09        4.96      7.62 o 
   1   0  10      427.51      366.70     14.86 o 
   2   0  10     7363.57     7469.92     72.54 o 
   3   0  10      258.89      230.34     10.98 o 
   4   0  10      361.79      324.06     20.40 o 
   5   0  10      140.89      127.86      7.86 o 
   6   0  10      247.25      238.71      8.50 o 
   7   0  10      316.77      272.17     10.83 o 
   8   0  10      860.48      877.26     21.57 o 
   9   0  10      539.48      501.63     35.39 o 
  10   0  10       48.09       47.51     18.87 o 
  11   0  10       13.13        7.55     11.88 o 
  12   0  10       20.84       17.52     14.19 o 
   1   1  10      162.41      175.26     17.67 o 
   2   1  10        1.36       -4.64      3.09 o 
   3   1  10      427.94      385.90      7.88 o 
   4   1  10      186.71      214.66     20.20 o 
   5   1  10       41.91      174.25      5.63 o 
   6   1  10      147.65      194.15     13.98 o 
   7   1  10      647.61      602.39      9.66 o 
   8   1  10      171.23      147.41      9.28 o 
   9   1  10      182.57      196.04     15.47 o 
  10   1  10       34.58       27.22      7.39 o 
  11   1  10        0.07       68.80     10.39 o 
   0   2  10        2.22       -6.09      5.08 o 
   1   2  10       35.69       22.99      4.29 o 
   2   2  10     4692.37     4704.62     48.44 o 
   3   2  10      720.25      676.45     11.81 o 
   4   2  10      846.50      818.43     24.19 o 
   5   2  10        1.69       -2.67      3.12 o 
   6   2  10      471.04      576.01     36.24 o 
   7   2  10       46.65       79.88      8.16 o 
   8   2  10      536.70      517.44     25.51 o 
   9   2  10       20.07       39.37     11.59 o 
  10   2  10      218.18      242.61     19.26 o 
  11   2  10       36.72       32.05      9.45 o 
   1   3  10      423.01      409.83     10.67 o 
   2   3  10       37.13       47.57      5.42 o 
   3   3  10     2157.24     2143.77     21.94 o 
   4   3  10     1004.02      963.94     21.51 o 
   5   3  10       92.44      132.36     11.31 o 
   6   3  10      192.51      197.23      8.07 o 
   7   3  10      596.55      602.05     29.20 o 
   8   3  10        0.38        2.25      6.97 o 
   9   3  10      227.24      351.45     42.23 o 
  10   3  10       11.09       14.48      8.83 o 
  11   3  10       55.65       79.96     12.18 o 
   0   4  10      196.70      187.56      8.99 o 
   1   4  10      296.12      262.87      8.83 o 
   2   4  10      384.56      376.46     10.54 o 
   3   4  10      200.40      189.63      7.28 o 
   4   4  10       53.79       46.43      5.15 o 
   5   4  10      265.40      225.58      8.17 o 
   6   4  10      538.00      567.67     43.30 o 
   7   4  10       91.67       95.77     10.37 o 
   8   4  10      227.53      231.99     19.98 o 
   9   4  10       19.55       29.15      8.87 o 
  10   4  10       55.74      134.29     15.50 o 
   1   5  10      576.04      558.86     12.15 o 
   2   5  10      453.88      428.87     11.01 o 
   3   5  10      802.82      781.59     25.65 o 
   4   5  10       27.57       18.29      5.18 o 
   5   5  10       75.96       73.61      6.60 o 
   6   5  10       21.86       34.43      6.59 o 
   7   5  10      378.29      377.83     13.30 o 
   8   5  10       30.74       41.26      8.62 o 
   9   5  10       62.43       61.00     12.35 o 
   0   6  10       21.04       24.25     10.05 o 
   1   6  10      744.82      674.80     16.06 o 
   2   6  10       26.17       20.16      6.28 o 
   3   6  10       64.95       73.64      8.34 o 
   4   6  10       75.96       84.02      7.35 o 
   5   6  10      193.22      183.21      9.70 o 
   6   6  10        0.15       26.25     10.08 o 
   7   6  10       37.65       30.17      8.38 o 
   8   6  10       45.11       17.50      8.21 o 
   1   7  10      434.51      429.98     13.97 o 
   2   7  10       32.55       32.50      7.71 o 
   3   7  10      142.13      161.84     11.14 o 
   4   7  10        5.00       -0.90      6.80 o 
   5   7  10      114.79      104.02     12.18 o 
   6   7  10       15.27        7.28      7.79 o 
   7   7  10      214.93      239.88     14.11 o 
   0   8  10       86.22       61.69     11.47 o 
   1   8  10       52.84       48.50      8.91 o 
   2   8  10       83.37       98.98     10.05 o 
   3   8  10       12.62       13.83      7.55 o 
   4   8  10       17.40        3.57      7.82 o 
   5   8  10        0.92       -9.20      9.70 o 
   1   1  11     1191.79     1131.59     19.16 o 
   2   1  11      293.61      269.47     13.58 o 
   3   1  11     3902.01     3766.98     36.96 o 
   4   1  11     1184.63     1154.31     13.09 o 
   5   1  11      758.11      797.60     10.66 o 
   6   1  11      527.45      563.51     20.97 o 
   7   1  11       36.23       40.49      5.34 o 
   8   1  11        0.17        6.73      6.08 o 
   9   1  11      477.17      463.92     13.88 o 
  10   1  11       26.21       25.88     13.32 o 
  11   1  11       47.29       61.28     12.64 o 
   0   2  11       20.82       14.55      6.83 o 
   1   2  11       27.51       14.01      5.65 o 
   2   2  11      958.54      900.51     15.48 o 
   3   2  11      168.57      188.39      7.76 o 
   4   2  11       44.44       56.04      5.26 o 
   5   2  11        0.28       -5.26      3.78 o 
   6   2  11      476.68      519.81     27.39 o 
   7   2  11      128.26      146.77      9.55 o 
   8   2  11      602.69      563.75     20.69 o 
   9   2  11      226.42      246.81     13.04 o 
  10   2  11       78.26      150.66     23.28 o 
  11   2  11       19.83       29.28     10.18 o 
   1   3  11      235.56      217.94      8.70 o 
   2   3  11     1172.49     1120.11     16.16 o 
   3   3  11      515.58      515.18     12.76 o 
   4   3  11      135.98      171.68      7.19 o 
   5   3  11      602.88      655.96     30.03 o 
   6   3  11       50.39       66.98      7.97 o 
   7   3  11      370.09      384.59     20.60 o 
   8   3  11       31.94       15.11      7.51 o 
   9   3  11      385.81      345.77     43.60 o 
  10   3  11       41.75       44.67      9.51 o 
   0   4  11      568.85      536.65     13.63 o 
   1   4  11     1035.86      999.26     15.57 o 
   2   4  11      955.05      983.25     17.34 o 
   3   4  11       13.72       12.97      5.19 o 
   4   4  11      457.23      442.24     13.37 o 
   5   4  11       33.28       22.35      5.37 o 
   6   4  11      170.20      219.23     11.25 o 
   7   4  11       28.85       26.60      7.27 o 
   8   4  11      309.90      337.19     15.76 o 
   9   4  11       82.52      104.11     11.53 o 
  10   4  11       48.10       44.08     12.15 o 
   1   5  11       50.29       49.62      7.72 o 
   2   5  11       72.77       66.64      6.66 o 
   3   5  11       18.60       15.91      5.45 o 
   4   5  11        8.30        2.61      4.91 o 
   5   5  11      169.19      194.19      8.68 o 
   6   5  11       35.59       23.73      6.46 o 
   7   5  11        7.87       15.87      7.10 o 
   8   5  11       88.94       80.34      9.79 o 
   9   5  11        6.36        8.94     10.40 o 
   0   6  11      241.01      235.46     13.89 o 
   1   6  11        2.88       -0.37      5.71 o 
   2   6  11      560.55      544.36     15.00 o 
   3   6  11      200.87      196.43     12.76 o 
   4   6  11      604.36      594.86     14.68 o 
   5   6  11       14.70        8.38      5.92 o 
   6   6  11       73.08       73.50      9.30 o 
   7   6  11       99.76       90.71     10.02 o 
   8   6  11       13.12       10.92      8.16 o 
   1   7  11        5.90        2.89      6.47 o 
   2   7  11        0.61       -5.33      6.25 o 
   3   7  11       98.99      107.40     10.23 o 
   4   7  11      112.99      125.17     11.26 o 
   5   7  11        0.53       -8.58      7.17 o 
   6   7  11       96.43       99.07     12.16 o 
   0   8  11       24.67       25.10     10.35 o 
   1   8  11       11.15       -4.62      6.95 o 
   2   8  11      120.69      119.07     11.11 o 
   3   8  11       33.49       21.41      8.29 o 
   4   8  11       81.09       79.10     11.24 o 
   0   0  12    12625.85    12480.40    203.59 o 
   1   0  12      293.26      360.50     16.77 o 
   2   0  12      828.24      776.06     51.29 o 
   3   0  12      182.73      196.12     10.46 o 
   4   0  12     1564.71     1605.21     23.06 o 
   5   0  12      399.99      360.88     11.50 o 
   6   0  12     1563.80     1479.18     33.90 o 
   7   0  12       85.16       74.11      8.44 o 
   8   0  12       73.79       57.02      9.96 o 
   9   0  12      370.61      384.88     20.85 o 
  10   0  12      404.69      417.90     23.21 o 
  11   0  12       22.93       21.98     13.58 o 
   1   1  12       68.76       76.22      7.64 o 
   2   1  12        4.61       14.67      5.01 o 
   3   1  12      256.28      356.40     29.76 o 
   4   1  12      180.32      186.13      6.89 o 
   5   1  12      202.73      199.58      8.65 o 
   6   1  12       58.58       54.43      4.89 o 
   7   1  12       44.03       54.60      7.10 o 
   8   1  12        9.82       26.79      6.91 o 
   9   1  12       12.81       68.34      9.50 o 
  10   1  12        4.67       -6.71      7.57 o 
  11   1  12      103.90       99.68     17.29 o 
   0   2  12     2009.56     1958.44     39.36 o 
   1   2  12       67.70       74.16     10.75 o 
   2   2  12      269.73      246.50     11.25 o 
   3   2  12       17.57       13.41      5.34 o 
   4   2  12      114.01      130.08      6.92 o 
   5   2  12        0.48       -5.32      3.97 o 
   6   2  12     1772.86     1746.46     32.77 o 
   7   2  12        2.35        0.46      5.78 o 
   8   2  12       81.72      179.84     25.20 o 
   9   2  12        0.02        4.28      7.41 o 
  10   2  12      225.56      260.69     14.58 o 
   1   3  12     1192.65     1159.75     18.93 o 
   2   3  12       40.27       39.22      5.45 o 
   3   3  12      246.25      222.41      8.45 o 
   4   3  12       18.04       14.55      4.68 o 
   5   3  12     1583.24     1517.51     30.78 o 
   6   3  12        3.99        5.42      5.21 o 
   7   3  12      251.07      233.43     10.91 o 
   8   3  12        6.49        1.28      7.41 o 
   9   3  12       82.97      118.50     14.29 o 
  10   3  12       36.11       18.39      9.80 o 
   0   4  12       10.48        5.81      6.32 o 
   1   4  12        0.09       -6.35      4.23 o 
   2   4  12      336.54      366.37     13.27 o 
   3   4  12       88.84      111.42      9.48 o 
   4   4  12      103.86      122.09     12.43 o 
   5   4  12        0.74       -6.88      4.59 o 
   6   4  12      280.13      281.95     10.43 o 
   7   4  12       40.87       25.99      7.70 o 
   8   4  12      173.51      237.70     37.93 o 
   9   4  12        5.42        5.07      8.68 o 
   1   5  12     1347.96     1364.37     25.31 o 
   2   5  12       74.53       76.25      8.06 o 
   3   5  12      150.65      162.01      9.88 o 
   4   5  12      132.29      150.51     10.02 o 
   5   5  12     1002.49      974.34     17.69 o 
   6   5  12        1.71       -8.61      5.74 o 
   7   5  12       25.47        7.99      7.71 o 
   8   5  12        6.73        4.51      8.34 o 
   0   6  12       21.32        9.16      8.13 o 
   1   6  12        9.30       -0.38      6.26 o 
   2   6  12      116.50      124.01     14.22 o 
   3   6  12        0.40       -3.32      6.56 o 
   4   6  12       36.89       57.65      8.86 o 
   5   6  12        0.63       -6.20      5.66 o 
   6   6  12       24.67        7.75      7.75 o 
   7   6  12        0.16       -4.46      7.32 o 
   1   7  12      118.82      144.10     10.98 o 
   2   7  12       23.55       29.05      7.86 o 
   3   7  12      305.72      281.21     14.59 o 
   4   7  12       41.42       40.62      8.66 o 
   5   7  12      115.96      135.53     12.82 o 
   6   7  12        1.71       -7.47      8.78 o 
   0   8  12      155.54      179.04     21.03 o 
   1   8  12       32.71       25.31      8.77 o 
   2   8  12        0.60       -7.73      6.97 o 
   1   1  13     1409.37     1379.34     23.38 o 
   2   1  13       24.99       36.08      6.90 o 
   3   1  13     2788.13     2782.02     30.88 o 
   4   1  13      273.99      282.70      9.09 o 
   5   1  13      205.30      194.38      6.93 o 
   6   1  13      274.60      272.93      8.20 o 
   7   1  13      519.11      497.20     12.40 o 
   8   1  13      161.63      147.46     11.31 o 
   9   1  13      212.32      217.42     13.50 o 
  10   1  13        4.92        3.07      9.25 o 
   0   2  13      123.34      131.01     14.15 o 
   1   2  13      455.74      456.85     17.86 o 
   2   2  13      324.69      310.96     10.55 o 
   3   2  13      221.11      202.57      9.34 o 
   4   2  13        0.65       -5.89      3.93 o 
   5   2  13      137.32      132.20      7.63 o 
   6   2  13        5.96      137.45      7.98 o 
   7   2  13      189.46      183.83     10.74 o 
   8   2  13      313.87      322.12     23.75 o 
   9   2  13       10.43        9.15      8.55 o 
  10   2  13       30.08       35.17      9.61 o 
   1   3  13        4.48       -4.90      5.43 o 
   2   3  13       19.46        4.57      5.21 o 
   3   3  13      134.25      147.97      9.95 o 
   4   3  13       65.98       75.71      9.06 o 
   5   3  13      248.63      314.24     22.36 o 
   6   3  13       64.26       64.26      6.84 o 
   7   3  13      195.82      217.31     17.33 o 
   8   3  13        0.00       -0.44      8.32 o 
   9   3  13       57.29       79.73     16.63 o 
  10   3  13        2.39       -4.35      8.75 o 
   0   4  13        8.34       -5.14      8.48 o 
   1   4  13      285.20      277.54      9.67 o 
   2   4  13     1635.34     1594.05     21.55 o 
   3   4  13      142.88      173.25      9.42 o 
   4   4  13      752.64      695.98     14.90 o 
   5   4  13       51.43       41.38      6.26 o 
   6   4  13      180.13      188.07     10.38 o 
   7   4  13      108.11      102.41     14.73 o 
   8   4  13      211.60      225.76     14.48 o 
   9   4  13       36.19       21.17      9.66 o 
   1   5  13      243.71      245.19     10.98 o 
   2   5  13        1.37       -6.90      6.09 o 
   3   5  13      106.97      108.67      8.56 o 
   4   5  13      122.28      130.70      9.41 o 
   5   5  13        6.31       42.32      6.57 o 
   6   5  13       38.37       35.48      7.58 o 
   7   5  13       21.22        9.76      7.70 o 
   8   5  13        5.91        4.68      8.76 o 
   0   6  13      301.73      299.75     20.23 o 
   1   6  13        7.97        0.73      7.13 o 
   2   6  13      848.23      862.94     21.85 o 
   3   6  13        6.66        3.44      7.97 o 
   4   6  13      136.36      161.96     13.02 o 
   5   6  13        5.00       -0.52      6.84 o 
   6   6  13       65.98       56.58      9.58 o 
   7   6  13        0.03       -7.28      7.81 o 
   1   7  13        2.09       -2.56      7.75 o 
   2   7  13      165.63      184.05     12.49 o 
   3   7  13       22.83       20.25      8.05 o 
   4   7  13       15.06       12.53      8.32 o 
   5   7  13       41.44       38.05     12.45 o 
   0   0  14     1430.36     1415.32     49.14 o 
   1   0  14      910.62      903.31     43.92 o 
   2   0  14     2778.83     2857.17     51.83 o 
   3   0  14       37.62       48.58     11.01 o 
   4   0  14      273.12      253.41     12.65 o 
   5   0  14       13.57        2.32      5.35 o 
   6   0  14      610.40      587.62     15.64 o 
   7   0  14      156.26      187.22     11.21 o 
   8   0  14      263.40      254.81     18.50 o 
   9   0  14      114.85      118.14     16.29 o 
  10   0  14       97.66       93.10     25.46 o 
   1   1  14        0.64       10.15      6.45 o 
   2   1  14       88.66       94.28      9.20 o 
   3   1  14      136.65      165.01      9.35 o 
   4   1  14      101.11      121.54     10.73 o 
   5   1  14        1.44       37.32      6.07 o 
   6   1  14       85.39      133.24     12.14 o 
   7   1  14       31.22       72.62      9.82 o 
   8   1  14       33.24       46.29     13.55 o 
   9   1  14       29.19       37.67      9.09 o 
  10   1  14        0.00       -6.97     10.31 o 
   0   2  14      839.75      788.89     49.14 o 
   1   2  14      549.61      553.85     20.59 o 
   2   2  14      282.51      265.79     15.14 o 
   3   2  14      191.23      182.79      9.54 o 
   4   2  14      102.93      117.92      9.44 o 
   5   2  14        2.65       -1.70      4.81 o 
   6   2  14      614.71      607.37     14.19 o 
   7   2  14       23.23       28.70      7.52 o 
   8   2  14      353.25      332.53     16.65 o 
   9   2  14       26.03       30.41      9.60 o 
   1   3  14      103.31       99.17      9.78 o 
   2   3  14        0.39       -5.68      5.15 o 
   3   3  14      551.28      525.46     15.63 o 
   4   3  14      158.70      195.92      9.84 o 
   5   3  14       99.75      119.43      7.79 o 
   6   3  14      211.01      226.18      9.38 o 
   7   3  14      177.85      204.03     20.32 o 
   8   3  14       63.10       57.27      9.98 o 
   9   3  14      180.41      194.54     17.86 o 
   0   4  14      270.68      225.79     16.94 o 
   1   4  14        0.40       -5.06      5.45 o 
   2   4  14        0.65       -0.96      5.05 o 
   3   4  14      169.92      161.50      9.74 o 
   4   4  14       44.53       90.47      9.42 o 
   5   4  14        5.77        3.89      5.92 o 
   6   4  14       51.99       73.13      8.08 o 
   7   4  14        0.11       -0.20      7.14 o 
   8   4  14        0.20      -11.47      9.68 o 
   1   5  14      459.61      471.95     14.55 o 
   2   5  14       85.98       84.83      9.34 o 
   3   5  14      695.59      710.69     21.14 o 
   4   5  14       44.07       43.86      7.67 o 
   5   5  14      191.38      208.12     11.18 o 
   6   5  14       72.55       86.81      9.82 o 
   7   5  14       97.09      115.96     11.07 o 
   0   6  14       25.80       27.45     12.22 o 
   1   6  14       71.77       63.37      9.36 o 
   2   6  14        1.61        7.12      7.18 o 
   3   6  14       17.22       14.02      7.55 o 
   4   6  14        5.93       -6.41      6.90 o 
   5   6  14       39.70       17.07      8.63 o 
   6   6  14       31.41       28.68      9.99 o 
   1   7  14       81.38       86.15     10.31 o 
   2   7  14       12.41        5.94      8.52 o 
   3   7  14       99.48       95.05     11.86 o 
   1   1  15     1874.30     1925.24     30.26 o 
   2   1  15      160.81      181.52     11.66 o 
   3   1  15      143.81      143.28     10.87 o 
   4   1  15       12.50       10.49      6.02 o 
   5   1  15     1122.60     1155.50     20.51 o 
   6   1  15      111.39      118.98      8.02 o 
   7   1  15      442.27      365.50     14.36 o 
   8   1  15       67.17       55.97      9.52 o 
   9   1  15       30.65       27.37     11.07 o 
   0   2  15     1435.98     1421.35     36.75 o 
   1   2  15        0.13       -8.90      5.93 o 
   2   2  15        0.85       -4.93      6.52 o 
   3   2  15        5.63       -3.62      5.63 o 
   4   2  15      352.28      337.64     12.14 o 
   5   2  15      118.88      124.87      8.87 o 
   6   2  15      113.35      128.09      9.51 o 
   7   2  15        1.88       -7.15      6.60 o 
   8   2  15       12.18       52.20     11.12 o 
   9   2  15       23.05       12.78      9.02 o 
   1   3  15      269.29      251.31     12.89 o 
   2   3  15      145.22      141.38     14.44 o 
   3   3  15       72.45      100.89      9.23 o 
   4   3  15        7.82        9.62      6.05 o 
   5   3  15      448.21      444.73     14.17 o 
   6   3  15       42.06       40.27      7.36 o 
   7   3  15       79.46       74.58      9.24 o 
   8   3  15       17.19       12.14      8.72 o 
   0   4  15      390.69      460.14     22.82 o 
   1   4  15        2.56       -4.84      7.15 o 
   2   4  15       82.50       72.96      7.82 o 
   3   4  15        1.93       -4.78      6.12 o 
   4   4  15      433.19      459.16     13.45 o 
   5   4  15       11.40       12.81      6.81 o 
   6   4  15      415.37      416.13     13.49 o 
   7   4  15        0.09       -6.22      7.34 o 
   8   4  15        1.15       -9.49      8.71 o 
   1   5  15       30.86       33.05      9.37 o 
   2   5  15        0.02       -8.61      6.48 o 
   3   5  15       78.68      106.17     11.01 o 
   4   5  15       21.60       24.81      7.17 o 
   5   5  15       49.89       45.01      8.06 o 
   6   5  15        5.33        8.46      8.86 o 
   0   6  15      367.61      394.68     24.46 o 
   1   6  15        2.74        5.87      8.75 o 
   2   6  15      175.50      183.39     12.38 o 
   3   6  15       23.56       25.52      8.25 o 
   4   6  15       13.24       18.10      8.38 o 
   5   6  15        1.46       -1.07      8.94 o 
   1   7  15       90.36      103.36     13.27 o 
   0   0  16       84.25       89.25     19.54 o 
   1   0  16      130.93      196.28     32.05 o 
   2   0  16      516.14      529.83     23.28 o 
   3   0  16       41.27       22.99     19.09 o 
   4   0  16       40.08       23.00     20.17 o 
   5   0  16      877.18      909.63     41.59 o 
   6   0  16      121.44      151.95     15.26 o 
   7   0  16      130.54      141.85     26.24 o 
   8   0  16      464.16      432.13     33.60 o 
   9   0  16        3.59       -3.26     20.20 o 
   1   1  16      131.27      190.51     12.45 o 
   2   1  16       94.52      101.17     10.38 o 
   3   1  16      499.68      456.19     15.77 o 
   4   1  16       58.93       59.15      9.68 o 
   5   1  16        0.24       17.29      6.96 o 
   6   1  16       13.01        8.75      5.91 o 
   7   1  16        0.95       47.21      8.37 o 
   8   1  16        0.03       -3.98      8.11 o 
   0   2  16      161.75      180.31     17.69 o 
   1   2  16       58.77       70.56      9.86 o 
   2   2  16      565.74      550.50     26.22 o 
   3   2  16       15.68        3.75      7.72 o 
   4   2  16      239.07      231.96     11.60 o 
   5   2  16       22.25       21.05      6.73 o 
   6   2  16      239.63      270.36     14.53 o 
   7   2  16       70.04       55.87      8.82 o 
   8   2  16      201.59      190.23     15.71 o 
   1   3  16       34.77       38.57      9.11 o 
   2   3  16       43.23       47.03      9.85 o 
   3   3  16     1203.20     1206.00     20.12 o 
   4   3  16       67.07       75.90      8.18 o 
   5   3  16       39.74       51.53      7.93 o 
   6   3  16      101.28      107.47      9.57 o 
   7   3  16       55.44       66.87      9.23 o 
   8   3  16        8.10       -0.30      9.10 o 
   0   4  16      300.15      303.09     27.27 o 
   1   4  16        5.12        3.84      7.77 o 
   2   4  16      160.44      170.25     11.43 o 
   3   4  16       16.48       12.23      6.75 o 
   4   4  16      113.43      113.49     11.43 o 
   5   4  16        0.09       -4.49      6.46 o 
   6   4  16       38.48       52.44     11.40 o 
   7   4  16        2.48        7.66      7.89 o 
   1   5  16       22.99       31.07      9.73 o 
   2   5  16        5.67        1.11      7.29 o 
   3   5  16      323.67      325.67     13.78 o 
   4   5  16       32.01       33.54      8.82 o 
   5   5  16        8.78       -2.47      7.14 o 
   0   6  16        1.97       -2.68     13.50 o 
   1   6  16      121.81      144.91     14.02 o 
   2   6  16       75.60       80.43     10.39 o 
   3   6  16       30.11       20.04      8.50 o 
   1   1  17      277.28      269.06     13.36 o 
   2   1  17        2.19      -10.20      6.80 o 
   3   1  17       52.45       59.84      9.89 o 
   4   1  17       11.89        4.34      7.75 o 
   5   1  17      127.82      123.50     13.30 o 
   6   1  17      128.80      113.67      9.25 o 
   7   1  17      322.40      306.48     13.30 o 
   8   1  17       33.75       25.29     11.16 o 
   0   2  17      102.08      106.82     15.98 o 
   1   2  17      226.74      250.10     14.22 o 
   2   2  17      680.51      715.38     20.09 o 
   3   2  17        0.03        1.70      8.26 o 
   4   2  17      136.01      136.57     13.87 o 
   5   2  17       66.70       56.02      8.38 o 
   6   2  17       43.44       39.53      7.84 o 
   7   2  17        1.21        7.83      7.55 o 
   1   3  17      609.80      629.75     19.19 o 
   2   3  17       11.37       -5.43      8.61 o 
   3   3  17      122.13      133.11     19.18 o 
   4   3  17       22.83       18.65      7.12 o 
   5   3  17      108.47      125.54     10.67 o 
   6   3  17        0.81        7.61      7.65 o 
   7   3  17      156.57      158.66     12.14 o 
   0   4  17      124.33      115.83     17.76 o 
   1   4  17      173.05      187.81     14.03 o 
   2   4  17       69.18       98.90     12.23 o 
   3   4  17       88.03      102.14      9.48 o 
   4   4  17      112.37      117.52      9.85 o 
   5   4  17        1.36        0.31      7.10 o 
   6   4  17       35.59       29.24      8.77 o 
   1   5  17       19.89       18.56      9.23 o 
   2   5  17       24.10        9.38      9.37 o 
   3   5  17        0.70        1.42      7.73 o 
   4   5  17       27.52       31.61      9.34 o 
   0   6  17       73.44       64.85     17.52 o 
   1   6  17       98.02      117.93     16.36 o 
   0   0  18     1123.47     1126.76     49.44 o 
   1   0  18       55.86       22.03     13.65 o 
   2   0  18       39.12       17.60     12.40 o 
   3   0  18        9.48       -1.05     19.32 o 
   4   0  18      338.71      313.13     28.71 o 
   5   0  18       25.92       11.10     11.25 o 
   6   0  18      312.87      240.33    100.91 o 
   7   0  18        1.01        7.90     13.23 o 
   1   1  18      243.07      249.19     13.62 o 
   2   1  18       84.17       75.12     11.03 o 
   3   1  18        4.87        5.19      8.44 o 
   4   1  18        3.01       -1.59      8.19 o 
   5   1  18       33.18       25.98      9.15 o 
   6   1  18       10.13       11.99      7.20 o 
   7   1  18       20.72       37.48     11.71 o 
   0   2  18      418.95      440.64     24.18 o 
   1   2  18       20.90       22.15      9.16 o 
   2   2  18       70.32       81.64     11.07 o 
   3   2  18       19.06       15.12      9.01 o 
   4   2  18      351.70      358.24     16.30 o 
   5   2  18       16.85       12.83      7.30 o 
   6   2  18      147.97      166.12     12.86 o 
   1   3  18      247.38      267.59     14.96 o 
   2   3  18       53.65       41.37     10.52 o 
   3   3  18        5.71       -5.75      7.55 o 
   4   3  18       16.75       10.86      8.67 o 
   5   3  18      345.35      370.75     13.40 o 
   6   3  18       56.54       54.80     10.48 o 
   0   4  18       84.75       72.69     16.48 o 
   1   4  18        0.05       -8.40      8.27 o 
   2   4  18      123.15      129.87     13.29 o 
   3   4  18        0.12      -10.28      9.06 o 
   4   4  18        6.34        2.51      7.15 o 
   1   5  18       81.85       81.46     12.23 o 
   2   5  18        0.00       -8.93      9.32 o 
   1   1  19       52.06       61.56     11.04 o 
   2   1  19      275.88      293.11     15.36 o 
   3   1  19      717.76      703.95     28.23 o 
   4   1  19      135.69      139.83     18.71 o 
   5   1  19       33.95       16.41      9.13 o 
   6   1  19        0.35      -11.21      7.48 o 
   0   2  19       11.88       10.10     13.55 o 
   1   2  19        1.76       -1.49      9.27 o 
   2   2  19       89.25       85.82     11.88 o 
   3   2  19        0.28      -13.27      8.95 o 
   4   2  19       12.40       15.62      9.39 o 
   5   2  19       60.20       50.48      9.65 o 
   1   3  19      153.19      168.73     14.47 o 
   2   3  19        9.43       -4.07      9.65 o 
   3   3  19       32.31       20.60      8.97 o 
   4   3  19        6.74        5.06      9.08 o 
   0   4  19       74.21       64.83     16.23 o 
   1   4  19       30.84       40.27     11.27 o 
   2   4  19      209.21      264.58     17.90 o 
   3   4  19        2.02       -3.35      9.42 o 
   0   0  20       62.31       54.84     22.65 o 
   1   0  20      102.46      134.06     18.99 o 
   2   0  20      320.74      348.78     23.85 o 
   3   0  20        8.48        9.48     13.15 o 
   4   0  20      322.84      331.92     32.34 o 
   1   1  20        5.59       -3.77      9.03 o 
   2   1  20       52.95       62.88     11.52 o 
   3   1  20        8.70       14.41      9.78 o 
   4   1  20        0.56      -13.04      8.70 o 
   0   2  20      130.32      124.97     19.94 o 
   1   2  20        9.95        5.79      9.80 o 
   2   2  20       50.75       61.38     13.69 o 
   3   2  20       23.21       19.08     10.79 o 
   1   3  20       92.25       81.59     12.47 o 
   2   3  20        9.84        0.24     11.95 o 
   1   1  21      129.48      169.95     15.23 o 
   2   1  21        3.44        3.23     10.12 o 
                                                 
